# Supplementary material for: Pitfalls and Challenges in Oral Plasma Cell Mucositis: A Systematic Review
Source: J Clin Med. 2022 Nov 4;11(21):6550. doi: 10.3390/jcm11216550 (PMC9659091; doi:10.3390/jcm11216550)
Supplement: Supplementary file 1 [file jcm-11-06550-s001.zip]

Archive with 1 entries (1 files):
- jcm-1969636-supplementary.pdf
